# Supplementary material for: Size Tuning of Mesoporous Silica Adjuvant for One-Shot Vaccination with Long-Term Anti-Tumor Effect
Source: Pharmaceutics. 2024 Apr 8;16(4):516. doi: 10.3390/pharmaceutics16040516 (PMC11053635; doi:10.3390/pharmaceutics16040516)
Supplement: Supplementary file 1 [file pharmaceutics-16-00516-s001.zip]

Archive with 1 entries (1 files):
- pharmaceutics-2917112-supplementary.pdf
